# Supplementary material for: Harnessing Nature’s Chemistry: Deciphering Olive Oil Phenolics for the Control of Invasive Breast Carcinoma
Source: Molecules. 2025 Jul 28;30(15):3157. doi: 10.3390/molecules30153157 (PMC12348913; doi:10.3390/molecules30153157)
Supplement: Supplementary file 1 [file molecules-30-03157-s001.zip]

Archive with 1 entries (1 files):
- molecules-3727055-supplementary.pdf
